# Supplementary material for: Glioneuronal tumor with ATRX alteration, kinase fusion and anaplastic features (GTAKA): a molecularly distinct brain tumor type with recurrent NTRK gene fusions
Source: Acta Neuropathol. 2023 Mar 18;145(5):667–80. doi: 10.1007/s00401-023-02558-0 (PMC10119244; doi:10.1007/s00401-023-02558-0)
Supplement: Supplementary file 2 — Supplementary file2 (XLSX 23 KB) [file 401_2023_2558_MOESM2_ESM.xlsx]

## Sheet: Supplementary Table 1
Case #	Sex	Age (years)	Tumor location	Manifestation	Original diagnosis	PFS (months)	Censor (1-event)	OS (months)	Censor (1-event)	Brain tumor classifier prediction V12.5	Prediction score (V12.5)	Brain tumor classifier prediction V11b4	Prediction score (V11b4)	CDKN2A/B status	Chr9q	Chr17q	Chr19q	MGMT status	MGMT method	Amplification by CNV	DNAseq performed in	ATRX mutation	Additional variants	ATRX expression (IHC)	ATRX loss (IHC) and/or mutation	RNAseq perfomed in	Gene fusion	5' partner	Breakpoint 5' partner	3' partner	Breakpoint 3' partner	Indication for fusion by CNV
1	Female	16	supratentorial, frontal, left	primary	central neurocytoma	11	1	228	0	GTAKA*	0.75 / 1 (primary/recurrence)	methylation class glioblastoma, IDH wildtype, subclass midline	0.20 / 0.64 (primary/recurrence)	balanced	gain	gain	loss	methylated	450k / 850k	CCND1	Heidelberg	none detected	none detected	lost	yes	Heidelberg	SPECC1L::NTRK2	exons 1-11 of SPECC1L ENST00000314328.9	22:24743144	exons 16-20 of NTRK2 ENST00000376213.1	9:87549077	no
2	Female	16	supratentorial, frontal, left	primary	glioma with anaplastic features	13	1	52	0	GTAKA*	1	methylation class diffuse midline glioma H3 K27M mutant	0.49	homozygous loss	segmental gain	gain	segmental loss	methylated	450k / 850k	no	Boston	ATRX mutation (not specified)	COL7A1, FAT1, ROS1, RPTOR	lost	yes	Boston, PMID: 32665022	SPECC1L::NTRK2	SPECC1L	exon 11 of SPECC1L	NTRK2	exon 17 of NTRK2	no
3	Male	8	brain tumor, NOS	primary	embryonal neoplasm WHO grade 4	na	na	na	na	GTAKA*	1	methylation class diffuse midline glioma H3 K27M mutant	0.41	balanced	segmental gain	balanced	loss	unmethylated	450k / 850k	no	Heidelberg	ATRX:NM_000489:exon32:c.6896delC:p.P2299fs	none detected	na	yes	Heidelberg	BEND5::NTRK2	exons 1-3 of BEND5 ENST00000371833.3	1:49224572	exons 15-20 of NTRK2 ENST00000376213.1	9:87482158	no
4	Female	33	infratentorial, posterior fossa	primary	medulloblastoma, non SHH-activated, WHO Grad 4	12	1	21	0	GTAKA*	1	methylation class diffuse midline glioma H3 K27M mutant	0.21	homozygous loss	segmental gain	gain	balanced	not determinable	450k / 850k	no	Heidelberg	ATRX:NM_000489.6:c.5272+2T>C, splice-site	ARID1B:NM_017519.3:exon14:c.C3838G:p.L1280V	lost	yes	Heidelberg	NACC2::NTRK2	exons 1-4 of NACC2 ENST00000371753.1	9:138905045	exons 12-20 of NTRK2 ENST00000376213.1	9:87356807	no
5	Male	42	supratentorial, third ventricle	recurrent	clear cell ependymoma / DLGNT-like tumor	36	1	36	0	GTAKA*	1	methylation class diffuse leptomeningeal glioneuronal tumor	0.39	heterozygous loss	segmental loss	balanced	segmental loss	not determinable	450k / 850k	MDM4	Heidelberg	ATRX:NM_000489:exon17:c.4749_4752del:p.1583_1584del	RET:NM_020975:exon11:c.C1946T:p.S649L	lost	yes	Heidelberg	SOX6::NTRK2	exons 1-13 of SOX6 ENST00000352083.6	11:16036488	exons 12-20 of NTRK2 ENST00000376213.1	9:87356807	no
6	Female	32	infratentorial, cerebellar	primary	anaplastic glioneuronal tumor, NOS	7	1	30	1	GTAKA*	1	methylation class diffuse leptomeningeal glioneuronal tumor	0.49	homozygous loss	segmental gain	gain	loss	methylated	450k / 850k	no	Heidelberg	none detected	none detected	lost	yes	Heidelberg	KIF5B::NTRK2	exons 1-13 of KIF5B ENST00000302418.4	10:32321634	exons 14-20 of NTRK2 ENST00000376213.1	9:87366901	focal gain of chr. 10p (KIF5B)
7	Male	14	supratentorial, parieto-occipital, right	primary	glioblastoma with primitive neuronal component WHO grade 4	11	0	11	0	GTAKA*	1	methylation class glioblastoma, IDH wildtype, subclass midline	0.24	balanced	segmental loss	gain	focal loss	unmethylated	450k / 850k	no	Heidelberg	ATRX:NM_000489:exon7:c.589_590insATTT:p.C197fs	ATR:NM_001184:exon27:c.G4756A:p.D1586N	lost	yes	Heidelberg	CLIP2::NTRK2	exons 1-16 of CLIP2 ENST00000223398.6	7:73815897	exons 14-20 of NTRK2 ENST00000376213.1	9:87366901	no
8	Female	56	supratentorial, frontal, right	recurrent	neuroepithelial tumor	31	1	31	0	GTAKA*	1	methylation class IDH glioma, subclass 1p/19q codeleted oligodendroglioma	0.21	homozygous loss	segmental gain	balanced	balanced	methylated	450k / 850k	no	Heidelberg	none detected	RET:NM_020975:exon15:c.C2617T:p.R873W, CREBBP:NM_004380:exon6:c.1355delG:p.G452fs, ARID1B (NM_017519.3:c.3899+1G>C, splice-site), HNF1A:NM_000545:exon10:c.A1892G:p.Q631R	lost	yes	Heidelberg	BCR::NTRK2	exon 1 of BCR ENST00000305877.8	22:23524426	exons 16-20 NTRK2 ENST00000376213.1	9:87549077	focal gain of chr. 22q (BCR)
9	Female	18	supratentorial, frontal, left	primary	glioblastoma IDH-wildtype	96	0	96	0	GTAKA*	1	methylation class diffuse leptomeningeal glioneuronal tumor	0.31	homozygous loss	segmental gain	gain	loss	methylated	450k / 850k	no	Heidelberg	ATRX:NM_000489:exon9:c.C1256T:p.A419V	BCOR:NM_001123384:exon4:c.T2112G:p.Y704X	na	yes	Heidelberg	GTF2I::NTRK2	exons 1-8 of GTF2I ENST00000324896.4	7:74120764	exons 15-20 of NTRK2 ENST00000376213.1	9:87482158	focal gain of chr. 7q (GT2FI)
10	Male	65	supratentorial, frontal, right	primary	glioma (unusual type), possibly anaplastic astrocytoma or glioblastoma	10	1	14	0	GTAKA*	1	methylation class diffuse midline glioma H3 K27M mutant	0.4	balanced	balanced	segmental gain	loss	methylated	450k / 850k	MDM4	Heidelberg	ATRX:NM_000489:exon32:c.6858_6867del:p.2286_2289del	none detected	lost	yes	Heidelberg	GTF2I::NTRK1	exons 1-8 of GTF2I ENST00000324896.4	7:74120764	exons 10-17 of NTRK1 ENST00000524377.1	1:156844175	no
11	Male	4	supratentorial, hemispheric	na	neuroblastoma	8	1	17	1	GTAKA*	1	methylation class glioblastoma, IDH wildtype, subclass midline	0.02	homozygous loss	balanced	balanced	loss	unmethylated	450k / 850k	CKD4	Heidelberg	ATRX:NM_000489:exon18:c.C4829T:p.T1610I	PPM1D:NM_003620:exon6:c.G1426T:p.E476X	retained	yes	Heidelberg	HNRNPU::NTRK3	exon 1 of HNRNPU ENST00000283179.9	1:245026919	exons 12-19 of NTRK3 ENST00000394480.2	15:88670457	no
12	Female	20	supratentorial	na	ependymoma	28	1	52	1	GTAKA*	1	methylation class diffuse midline glioma H3 K27M mutant	0.77	balanced	gain	balanced	focal loss	methylated	450k / 850k	no	na	na	na	na	na	Heidelberg	FGFR1::TACC1	exons 1-17 of FGFR1 ENST00000447712.2	8:38271436	exons 7-13 of TACC1 ENST00000317827.4	8:38693680	focal gain of chr. 8p (FGFR1 / TACC1)
13	Male	23	supratentorial, frontal, right	primary	anaplastic oligodendroglioma WHO grade 3	35	1	56	1	GTAKA*	1	methylation class diffuse midline glioma H3 K27M mutant	0.59	balanced	balanced	gain	balanced	unmethylated	450k / 850k	no	Heidelberg	ATRX:NM_000489:exon29:c.G6332A:p.R2111Q	none detected	na	yes	Heidelberg	CLIP2::EGFR	exons 1-10 of CLIP2 ENST00000223398.6	7:73791152	exons 18-28 of EGFR ENST00000275493.2	7:55241614	focal loss of chr. 7q (CLIP2)
14	Male	76	spinal, Th7-Th9, intramedullary	primary	unusual glioneuronal tumor of uncertain malignant potential	4	1	17	0	GTAKA*	1	methylation class diffuse leptomeningeal glioneuronal tumor	0.34	balanced	gain	segmental gain	balanced	methylated	450k / 850k, pyrosequencing	no	Copenhagen	ATRX:NM_000489.6:c.T6424C:p.S2142P	none detected	retained	yes	Copenhagen	KIAA1549::BRAF	KIAA1549	7:138552721	BRAF	7:140487384	focal gain of chr. 7q (BRAF)
15	Female	15	supratentorial, lateral ventricle, right	recurrent	ependymoma	22	1	216	1	GTAKA*	1	methylation class diffuse midline glioma H3 K27M mutant	0.19	homozygous loss	balanced	balanced	balanced	unmethylated	450k / 850k	no	Heidelberg	ATRX:NM_000489:exon9:c.1033delG:p.A345fs	BRCA2:NM_000059.4:c.9256+1G>A, splicing-site; GABRA6:NM_000811:exon5:c.G527T:p.S176I; MET:NM_001127500:exon2:c.G1039A:p.A347T;	lost	yes	Heidelberg	MYO5A::FER	exons 1-25 of MYO5A ENST00000399231.3	15:52652165	exons 14-20 of FER ENST00000281092.4	5:108373123	no
16	Female	13	supratentorial, temporal, left	na	anaplastic glioma (anaplastic oligodendroglioma and anaplastic oligoastrocytoma)	2	1	60	0	GTAKA*	1	methylation class diffuse midline glioma H3 K27M mutant	0.2	homozygous loss	gain	segmental gain	segmental loss	unmethylated	450k / 850k	no	Heidelberg	ATRX:NM_000489:exon9:c.G788A:p.W263X	none detected	lost	yes	Heidelberg	CTTNBP2::MET	exons 1-4 of CTTNBP2 ENST00000160373.3	7:117432187	exons 15-21 of MET ENST00000318493.6	7:116414935	no
17	Male	12	supratentorial, frontal, right, disseminated	primary	neuroblastoma	22	1	24	1	GTAKA*	1	methylation class diffuse midline glioma H3 K27M mutant	0.32	homozygous loss	balanced	gain	balanced	unmethylated	450k / 850k	no	na	na	na	na	na	na	na	na	na	na	na	focal gain of chr. 8p (FGFR1 / TACC1)
18	Female	31	supratentorial, thalamic	primary	thalamic high grade glioma with ATRX loss	na	na	na	na	GTAKA*	0.99	methylation class diffuse leptomeningeal glioneuronal tumor	0.2	homozygous loss	segmental gain	balanced	focal loss	unmethylated	450k / 850k	no	na	na	na	lost	yes	na	na	na	na	na	na	na
19	Female	76	supratentorial, occipital, right	primary	glioblastoma with oligodendroglial component WHO grade 4	53	0	53	0	GTAKA*	1	methylation class diffuse midline glioma H3 K27M mutant	0.1	homozygous loss	segmental gain	focal loss	loss	methylated	450k / 850k, pyrosequencing	no	na	na	na	na	na	na	na	na	na	na	na	na
20	Female	6	supratentorial	na	ependymoma	12	1	20	1	GTAKA*	1	methylation class diffuse leptomeningeal glioneuronal tumor	0.39	balanced	balanced	gain	segmental loss	unmethylated	450k / 850k	no	na	na	na	na	na	na	na	na	na	na	na	na
			abbreviations:
			na: not available
			PFS: progression free survival
			OS: overall survival
			*provisionally named ‘ANTCON’ (Anaplastic Neuroepithelial Tumor with Condensed nuclei) in the V12.5 of the brain tumor classifier due to an initially dominant pattern of tumor cells with isomorphic, round and condensed nuclei in addition to anaplastic features.

## Sheet: Supplementary Table 2
Case #	Histology performed	IHC performed	Cell density	Nuclei	Multinucleated cells	Scattered ganglion cells	Perinuclear clearing	Necrosis	Microvascular proliferation	Hyalinised vessels	Highly vascularized	Reticulin	Mitoses per mm²	GFAP	Olig2	Synaptophysin	MAP2	NeuN	ATRX	CD34	NSE	Class III ß-tubulin	Ki-67
1	yes	yes	high	round, isomorphic, condensed	no	no	yes	no	yes	yes	yes	limited to vessels	5.9	partly positive	positive	partly positive	positive	focally positive (5%)	loss	vessels positive, no extravascular expression	partly positive	partly positive	up to 10%
2	yes (externally)	yes (externally)	high	na	na	yes	na	yes	yes	na	na	limited to vessels	present', not further specified	focally positive	focally positive	positive	na	positive scattered cells, also larger cells with neuronal morhphology	loss	na	na	na	up to 60%
3	yes	yes (externally)	high	round, isomorphic, partly condensed, partly loosened chromatin	no	no	yes	no	yes	yes	yes	na	2.5	positive	na	positive	na	na	na	na	na	na	up to 30%
4	yes	yes	high	round, isomorphic, condensed	present	no	yes	no	yes	yes	yes	limited to vessels	variable, up to 6,7	focally positive	not evaluable	positive	not evaluable	not evaluable	loss	na	na	na	10%, focally up to 50%
5	yes	yes	high	round, isomorphic	present	no	yes	no	yes	focally	yes	na	0.4	positive	positive	positive	na	focally weakly positive cells with neuronal morphology	loss	na	na	na	na
6	yes	yes	moderate to high	round, isomorphic, condensed	present	yes	in some areas	yes	focally	focally	yes, focally perivascular pseudorosettes	limited to vessels	2.1	positive	positive	positive	positive	positive scattered cells	loss	na	na	na	up to 15%
7	yes	yes (externally)	high	Irregular vesicular to hyperchromatic nuclei and moderate amphophilic cytoplasm, with inconspicuous nucleoli	present	yes	na	yes	yes	na	yes	na	extremely high', not further specified	focally positive	positive	focally positive	na	focally positive	loss	na	na	na	up to 65%
8	yes	yes	high	round, isomorphic, focally condensed, partly highly pleomorphic	present	yes	in some areas	no	yes	focally	yes, focally perivascular pseudorosettes	limited to vessels	5.5	focally positive	positive	positive	positive	positive scattered cells	loss	vessels positive, no extravascular expression	focally positive	positive	5%, up to 20%
9	yes	yes (externally)	high	round, isomorphic, condensed	present	yes	in some areas	yes	yes	no	yes	na	2.9	positive	single cells positive	positive	na	positive	na	na	na	na	up to 30%
10	yes	yes	high	round, moderately pleomorphic in size and chromatin content	present	yes	in some areas	no	yes	no	yes	limited to vessels	4.6	focally positive	positive	positive	positive	focally positive neurons	loss	vessels positive, no extravascular expression	positive	positive	8%, up to 15%
11	yes	yes	high	round, isomorphic, condensed	present	yes	yes	no	yes	no	yes	limited to vessels	3.4	positive	positive	focally positive	positive	positive scattered cells	retained	vessels positive, no extravascular expression	positive	partly positive	up to 15%
12	yes	yes	high	round, isomorphic	no	no	yes	no	yes	focally	yes	na	4.6	na	na	positive	na	na	na	na	na	na	up to 20%
13	yes	yes	high	round, isomorphic, partly condensed	present	no	in some areas	no	focally	yes	yes	na	1.3	positive	positive	positive	positive	not evaluable	not evaluable	na	na	na	5%, up to 10%
14	yes	yes	moderate	round, isomorphic, partly condensed	present	yes	no	no	no	yes	yes	limited to vessels	present, no 10 HPF evaluable	positive	focally positive	positive	positive	focally positive	retained	vessels positive, no extravascular expression	positive	positive	up to 5%
15	yes	yes	moderate	round, isomorphic, condensed	no	no	in some areas	no	yes	focally	yes	limited to vessels	present, no 10 HPF evaluable	positive	positive	positive	positive	negative	loss	vessels positive, no extravascular expression	partly positive	positive	5%, up to 10%
16	yes	yes	moderate to high	round, isomorphic	present	yes	in some areas	no	yes	no	yes	na	6.7	focally positive	positive	positive	positive	positive scattered cells	loss	vessels positive, no extravascular expression	focally positive	positive	15%, up to 20%
17	yes	yes (externally)	high	pleomorphic	na	na	no	yes	yes	na	na	na	up to 3/single HPF', not further specified	focally positive	positive	positive	na	reactive, in some areas atypical cells positive	na	na	na	na	0.35
18	yes	yes (externally)	na	round, isomorphic	na	na	na	no	focally	na	na	na	mitotic figures are easily identified', not further specified	na	na	na	na	na	loss	na	na	na	na
19	yes	no	moderate	small, moderately pleomorphic	na	na	yes	yes	yes	na	yes	na	na	focally positive	na	na	positive	na	na	na	na	na	5%, up to 35%
20	no	no	na	na	na	na	na	na	na	na	na	na	na	na	na	na	na	na	na	na	na	na	na
				abbreviations:
				na: not available
				IHC: immunohistochemistry
				HPF: high power field
